# Supplementary material for: Precise Extrusion of Sweet Potato (Ipomoea batatas L.) Starch Sol Filaments: Printability Analysis and Process Optimization
Source: Foods. 2026 Jun 18;15(12):2204. doi: 10.3390/foods15122204 (PMC13298275; doi:10.3390/foods15122204)
Supplement: Supplementary file 1 [file foods-15-02204-s001.zip]

Archive with 1 entries (1 files):
- foods-4258413-supplementary.pdf
